# Supplementary material for: Development of triaryl antimicrobials by scaffold hopping from an aminopropanol hit targeting bacterial RNA polymerase-NusG interactions
Source: J Enzyme Inhib Med Chem. 2025 Aug 18;40(1):2543923. doi: 10.1080/14756366.2025.2543923 (PMC12364105; doi:10.1080/14756366.2025.2543923)
Supplement: G055_Manuscript_Figures_JPEG.zip [file IENZ_A_2543923_SM1358.zip]

Archive with 38 entries (37 files):
- G055_Manuscript_Figures_JPEG_Chemistry/
- __MACOSX/._G055_Manuscript_Figures_JPEG_Chemistry
- G055_Manuscript_Figures_JPEG_Chemistry/Scheme 1.jpg
- __MACOSX/G055_Manuscript_Figures_JPEG_Chemistry/._Scheme 1.jpg
- G055_Manuscript_Figures_JPEG_Chemistry/Scheme 3.jpg
- __MACOSX/G055_Manuscript_Figures_JPEG_Chemistry/._Scheme 3.jpg
- G055_Manuscript_Figures_JPEG_Chemistry/Figure 5.jpeg
- __MACOSX/G055_Manuscript_Figures_JPEG_Chemistry/._Figure 5.jpeg
- G055_Manuscript_Figures_JPEG_Chemistry/Scheme 2.jpg
- __MACOSX/G055_Manuscript_Figures_JPEG_Chemistry/._Scheme 2.jpg
- G055_Manuscript_Figures_JPEG_Chemistry/Figure 8.jpeg
- __MACOSX/G055_Manuscript_Figures_JPEG_Chemistry/._Figure 8.jpeg
- G055_Manuscript_Figures_JPEG_Chemistry/Scheme 4.jpg
- __MACOSX/G055_Manuscript_Figures_JPEG_Chemistry/._Scheme 4.jpg
- G055_Manuscript_Figures_JPEG_Chemistry/Figure 3.jpg
- __MACOSX/G055_Manuscript_Figures_JPEG_Chemistry/._Figure 3.jpg
- G055_Manuscript_Figures_JPEG_Chemistry/Table 3 Structure.jpg
- __MACOSX/G055_Manuscript_Figures_JPEG_Chemistry/._Table 3 Structure.jpg
- G055_Manuscript_Figures_JPEG_Chemistry/Table 4 Structure.jpg
- __MACOSX/G055_Manuscript_Figures_JPEG_Chemistry/._Table 4 Structure.jpg
- G055_Manuscript_Figures_JPEG_Chemistry/Figure 2.jpeg
- __MACOSX/G055_Manuscript_Figures_JPEG_Chemistry/._Figure 2.jpeg
- G055_Manuscript_Figures_JPEG_Chemistry/Figure 4.jpg
- __MACOSX/G055_Manuscript_Figures_JPEG_Chemistry/._Figure 4.jpg
- G055_Manuscript_Figures_JPEG_Chemistry/Table 1 Structure.jpg
- __MACOSX/G055_Manuscript_Figures_JPEG_Chemistry/._Table 1 Structure.jpg
- G055_Manuscript_Figures_JPEG_Chemistry/Figure 1.jpeg
- __MACOSX/G055_Manuscript_Figures_JPEG_Chemistry/._Figure 1.jpeg
- G055_Manuscript_Figures_JPEG_Chemistry/Table 5 Structure.jpg
- __MACOSX/G055_Manuscript_Figures_JPEG_Chemistry/._Table 5 Structure.jpg
- G055_Manuscript_Figures_JPEG_Chemistry/Figure 9.jpg
- __MACOSX/G055_Manuscript_Figures_JPEG_Chemistry/._Figure 9.jpg
- G055_Manuscript_Figures_JPEG_Chemistry/Table 2 Structure.jpg
- __MACOSX/G055_Manuscript_Figures_JPEG_Chemistry/._Table 2 Structure.jpg
- G055_Manuscript_Figures_JPEG_Chemistry/Figure 7.jpeg
- __MACOSX/G055_Manuscript_Figures_JPEG_Chemistry/._Figure 7.jpeg
- G055_Manuscript_Figures_JPEG_Chemistry/Figure 6.jpeg
- __MACOSX/G055_Manuscript_Figures_JPEG_Chemistry/._Figure 6.jpeg
